# Supplementary material for: Exploring the behavioral reactions to a mirror in the nocturnal grey mouse lemur: sex differences in avoidance
Source: PeerJ. 2021 May 13;9:e11393. doi: 10.7717/peerj.11393 (PMC8126259; doi:10.7717/peerj.11393)
Supplement: Supplemental Information 1 [file peerj-09-11393-s001.xlsx]

## Sheet: Sheet1
Individual	ID	Birth_date	Weight	Sexe	Exp	Test	Session	First_mvt	Nb_mvt	Total_up	Mir_app	Nb_mvttwmir	Contact_Mir	Time_cell_2	Stand_up
Male1	190 IEA	2013-08-01	76 g	M	CP	Mir	A	600	0	0	600	0	0	0	0
Male1	190 IEA	2013-08-01	68 g	M	CP	Mir	B	600	0	0	600	0	0	0	0
Male1	190 IEA	2013-08-01	76 g	M	CP	OF	A	137	1	0	600	0	0	137	0
Male1	190 IEA	2013-08-01	68 g	M	CP	OF	B	600	0	0	600	0	0	0	0
Male1	190 IEA	2013-08-01	68 g	M	CP	T	A	600	0	0	600	0	0	600	0
Male1	190 IEA	2013-08-01	68 g	M	CP	T	B	475	14	17	481	7	2	538	5
Male2	208 DBG	2014-09-01	84 g	M	CP	Mir	A	234	34	123	237	17	0	0	41
Male2	208 DBG	2014-09-01	80 g	M	CP	Mir	B	600	0	0	600	0	0	0	0
Male2	208 DBG	2014-09-01	84 g	M	CP	OF	A	600	0	0	600	0	0	0	0
Male2	208 DBG	2014-09-01	75 g	M	CP	OF	B	600	0	0	600	0	0	600	0
Male2	208 DBG	2014-09-01	75 g	M	CP	T	A	1	38	115	6	19	7	195	43
Male2	208 DBG	2014-09-01	80 g	M	CP	T	B	18	31	326	118	15	4	311	33
Males3	232 BCA	2014-08-01	68 g	M	CP	Mir	A	10	2	2	80	1	0	0	1
Males3	232 BCA	2014-08-01	66 g	M	CP	Mir	B	600	0	0	600	0	0	0	0
Males3	232 BCA	2014-08-01	68 g	M	CP	OF	A	600	0	0	600	0	0	0	0
Males3	232 BCA	2014-08-01	70 g	M	CP	OF	B	600	0	0	600	0	0	0	0
Males3	232 BCA	2014-08-01	70 g	M	CP	T	A	288	2	0	295	1	0	288	0
Males3	232 BCA	2014-08-01	66 g	M	CP	T	B	600	0	0	600	0	0	600	0
Female1	248 BF	2013-08-01	103 g	F	CP	Mir	A	227	4	13	271	2	0	524	3
Female1	248 BF	2013-08-01	79 g	F	CP	Mir	B
Female1	248 BF	2013-08-01	103 g	F	CP	OF	A	600	0	0	600	0	0	600	0
Female1	248 BF	2013-08-01	102 g	F	CP	OF	B	311	14	69	333	7	6	463	18
Female1	248 BF	2013-08-01	102 g	F	CP	T	A	600	0	0	600	0	0	0	0
Female1	248 BF	2013-08-01	79 g	F	CP	T	B
Male4	248 CC	2013-08-01	84 g	M	CP	Mir	A	127	41	140	127	20	4	123	48
Male4	248 CC	2013-08-01	75 g	M	CP	Mir	B	2	7	32	2	4	1	372	7
Male4	248 CC	2013-08-01	84 g	M	CP	OF	A	95	33	199	95	17	9	332	38
Male4	248 CC	2013-08-01	74 g	M	CP	OF	B	119	65	134	128	32	16	265	31
Male4	248 CC	2013-08-01	74 g	M	CP	T	A	27	30	197	27	15	28	465	39
Male4	248 CC	2013-08-01	75 g	M	CP	T	B	354	22	95	367	11	8	405	17
Male5	248 CEC	2017-07-01	82 g	M	CP	Mir	A	600	0	0	600	0	0	0	0
Male5	248 CEC	2017-07-01	79 g	M	CP	Mir	B	600	0	0	600	0	0	0	0
Male5	248 CEC	2017-07-01	82 g	M	CP	OF	A	600	0	0	600	0	0	0	0
Male5	248 CEC	2017-07-01	80 g	M	CP	OF	B	600	0	0	600	0	0	600	0
Male5	248 CEC	2017-07-01	80 g	M	CP	T	A	600	0	0	600	0	0	0	0
Male5	248 CEC	2017-07-01	79 g	M	CP	T	B	574	4	8	592	2	1	581	3
Female2	251 CAC	2013-08-01	78 g	F	CP	Mir	A	600	0	36	600	0	6	600	8
Female2	251 CAC	2013-08-01	75 g	F	CP	Mir	B	600	0	0	600	0	0	0	0
Female2	251 CAC	2013-08-01	78 g	F	CP	OF	A	420	40	22	433	19	7	102	7
Female2	251 CAC	2013-08-01	78 g	F	CP	OF	B	600	0	0	600	0	0	0	0
Female2	251 CAC	2013-08-01	78 g	F	CP	T	A	600	0	0	600	0	0	0	0
Female2	251 CAC	2013-08-01	75 g	F	CP	T	B
Female3	319 ABA	2016-08-01	100 g	F	CP	Mir	A	140	4	0	140	2	0	0	0
Female3	319 ABA	2016-08-01	92 g	F	CP	Mir	B	600	0	35	600	0	0	0	1
Female3	319 ABA	2016-08-01	100 g	F	CP	OF	A	43	16	30	43	8	6	82	10
Female3	319 ABA	2016-08-01	97 g	F	CP	OF	B	600	0	0	600	0	0	600	0
Female3	319 ABA	2016-08-01	97 g	F	CP	T	A	343	4	240	343	2	0	0	26
Female3	319 ABA	2016-08-01	92 g	F	CP	T	B	600	0	0	600	0	0	0	0
Male6	320 CB	2017-07-01	72 g	M	CP	Mir	A	600	0	191	600	0	0	0	12
Male6	320 CB	2017-07-01	64 g	M	CP	Mir	B	317	21	228	317	12	1	34	41
Male6	320 CB	2017-07-01	72 g	M	CP	OF	A	69	29	114	70	14	5	289	17
Male6	320 CB	2017-07-01	64 g	M	CP	OF	B	600	0	0	600	0	0	0	0
Male6	320 CB	2017-07-01	64 g	M	CP	T	A	55	7	0	564	3	1	568	0
Male6	320 CB	2017-07-01	64 g	M	CP	T	B	197	27	168	197	15	13	298	30
Female4	321 D	2016-08-01	88 g	F	CP	Mir	A	137	17	226	282	8	0	2	44
Female4	321 D	2016-08-01	96 g	F	CP	Mir	B	600	0	0	600	0	0	0	0
Female4	321 D	2016-08-01	88 g	F	CP	OF	A	600	0	0	600	0	0	0	0
Female4	321 D	2016-08-01	97 g	F	CP	OF	B	600	0	0	600	0	0	0	0
Female4	321 D	2016-08-01	97 g	F	CP	T	A	334	21	67	380	11	4	141	14
Female4	321 D	2016-08-01	96 g	F	CP	T	B	244	2	8	244	1	0	59	3
Female5	321 DA	2017-07-01	99 g	F	CP	Mir	A	394	9	4	394	4	1	36	1
Female5	321 DA	2017-07-01	100 g	F	CP	Mir	B	600	0	0	600	0	0	600	0
Female5	321 DA	2017-07-01	99 g	F	CP	OF	A	18	2	0	18	2	0	580	0
Female5	321 DA	2017-07-01	97 g	F	CP	OF	B	600	0	6	600	0	1	600	1
Female5	321 DA	2017-07-01	97 g	F	CP	T	A	600	0	0	600	0	0	600	0
Female5	321 DA	2017-07-01	100 g	F	CP	T	B	600	0	0	600	0	0	600	0
Female6	369 B	2017-07-01	90 g	F	CP	Mir	A	600	0	0	600	0	0	0	0
Female6	369 B	2017-07-01	85 g	F	CP	Mir	B	50	28	126	151	14	22	300	41
Female6	369 B	2017-07-01	90 g	F	CP	OF	A	25	36	329	40	17	12	395	29
Female6	369 B	2017-07-01	88 g	F	CP	OF	B	52	29	152	85	13	8	359	21
Female6	369 B	2017-07-01	88 g	F	CP	T	A	43	6	36	56	3	1	568	9
Female6	369 B	2017-07-01	85 g	F	CP	T	B	600	0	0	600	0	0	0	0
